# Supplementary material for: The Effect of Stress Hormones, Ultraviolet C, and Stilbene Precursors on Expression of Calcineurin B-like Protein (CBL) and CBL-Interacting Protein Kinase (CIPK) Genes in Cell Cultures and Leaves of Vitis amurensis Rupr
Source: Plants (Basel). 2023 Apr 5;12(7):1562. doi: 10.3390/plants12071562 (PMC10147091; doi:10.3390/plants12071562)
Supplement: Supplementary file 1 [file plants-12-01562-s001.zip]

Archive with 1 entries (1 files):
- plants-2320610-supplementary.pdf
